# Supplementary material for: Weighted gene co-expression network analysis and CIBERSORT screening of key genes related to m6A methylation in Hirschsprung’s disease
Source: Front Genet. 2023 Apr 18;14:1183467. doi: 10.3389/fgene.2023.1183467 (PMC10152065; doi:10.3389/fgene.2023.1183467)
Supplement: Supplementary file 1 [file DataSheet1.XLSX]

## Sheet: DEGs
	logFC	AveExpr	t	P.Value	adj.P.Val	B	Sig
MDK	0.840845	8.97929	10.86	5.04522e-07	0.00294628	6.78491	UP
A130077B15RIK	0.653357	3.14946	9.67956	1.51994e-06	0.00318563	5.64319	UP
RBM46	1.09502	1.57333	9.36786	2.07163e-06	0.00318563	5.32105	UP
ITLN1	0.557069	0.278535	8.98507	3.06542e-06	0.00318563	4.91259	UP
2410018L13RIK	0.871304	3.66769	8.50832	5.08889e-06	0.00416803	4.38305	UP
ARL14	0.802102	1.46405	7.72192	1.23387e-05	0.00590873	3.45524	UP
AIM2	0.690072	1.19353	7.71805	1.23947e-05	0.00590873	3.45049	UP
A530016L24RIK	1.03369	0.668559	7.65367	1.33661e-05	0.00591997	3.37133	UP
CD1D2	0.911553	1.40869	7.64106	1.35657e-05	0.00591997	3.35578	UP
LRRC7	0.552506	0.663462	7.63606	1.36458e-05	0.00591997	3.34961	UP
CHRDL1	0.701979	1.84047	7.45851	1.68485e-05	0.00605509	3.12833	UP
H2AFY2	0.512093	5.76912	7.41914	1.76636e-05	0.00605509	3.07874	UP
ARRDC3	0.653398	4.50826	7.41002	1.78582e-05	0.00605509	3.06723	UP
GNAS	0.511487	11.262	7.40134	1.80458e-05	0.00605509	3.05626	UP
TDH	1.41526	1.56993	7.27018	2.11543e-05	0.00646198	2.88937	UP
NETO2	0.533864	2.23075	7.05911	2.74358e-05	0.00730566	2.61626	UP
RAVER2	0.534686	2.96172	7.05289	2.76488e-05	0.00730566	2.60813	UP
5730507C01RIK	0.732965	3.98851	7.01833	2.88669e-05	0.00730566	2.56284	UP
ZFP518A	0.544678	2.4127	6.99662	2.96613e-05	0.00737083	2.53432	UP
STAG3	0.774428	1.63594	6.87864	3.44125e-05	0.00751254	2.3782	UP
TIA1	0.518231	5.02088	6.72086	4.20891e-05	0.00840942	2.16658	UP
FNDC3C1	0.668505	2.2223	6.62477	4.76542e-05	0.00896647	2.03607	UP
9030624G23RIK	0.791902	3.49166	6.59425	4.95832e-05	0.00904854	1.99436	UP
GLI3	0.613967	3.37755	6.42106	6.22479e-05	0.0100976	1.75529	UP
GNG10	0.54785	4.99378	6.3632	6.72209e-05	0.0103119	1.67452	UP
2810408A11RIK	0.518495	2.28788	6.35771	6.77148e-05	0.0103119	1.66682	UP
MIR684-1	1.56767	6.32776	6.35193	6.8239e-05	0.0103119	1.65872	UP
HMGA1	0.576326	5.90415	6.34714	6.86764e-05	0.0103119	1.652	UP
B3GNT5	0.669523	2.58397	6.31346	7.1838e-05	0.0104228	1.6047	UP
4921507P07RIK	1.40615	1.11915	6.2962	7.35185e-05	0.0105307	1.5804	UP
ULBP1	1.15009	1.76788	6.25441	7.7766e-05	0.0108127	1.52138	UP
TMOD4	0.843877	0.932528	6.15857	8.85327e-05	0.0110781	1.38513	UP
NTN3	0.55205	2.92759	6.14098	9.06774e-05	0.0110781	1.35998	UP
PLEKHH2	0.563126	3.28807	6.06381	0.000100766	0.0113886	1.24915	UP
MPPED2	0.530669	3.37552	6.00141	0.000109803	0.0119297	1.15892	UP
GABRA1	0.572473	0.919336	5.97097	0.000114525	0.012157	1.1147	UP
D130017N08RIK	0.573525	1.35847	5.92051	0.000122835	0.0123318	1.04112	UP
SEC1	0.62839	1.87034	5.8226	0.00014086	0.0129538	0.897332	UP
ZKSCAN1	0.605984	3.01718	5.74467	0.000157229	0.0138483	0.781909	UP
ASXL3	0.569303	1.48649	5.67786	0.000172884	0.0143252	0.682282	UP
ST8SIA3	0.585485	1.12003	5.66234	0.000176753	0.0143346	0.659052	UP
UGGT2	0.706644	2.01295	5.57641	0.000199926	0.0150648	0.529786	UP
GM527	0.693843	1.46628	5.56434	0.000203434	0.0151822	0.511538	UP
FAM169A	0.553869	1.4871	5.46953	0.000233372	0.0163653	0.367542	UP
PRICKLE2	0.508678	2.73967	5.43813	0.000244297	0.0165887	0.319569	UP
EFCAB1	0.880679	1.83502	5.41317	0.000253369	0.0168892	0.28134	UP
WSB1	0.514358	6.37037	5.32588	0.000288029	0.0172485	0.146957	UP
HMGA2	0.855865	5.95909	5.32014	0.000290479	0.0172485	0.138079	UP
SMARCA1	0.510217	3.69624	5.26288	0.00031617	0.0177478	0.04929	UP
ZFP934	0.516275	2.57124	5.2345	0.00032979	0.018126	0.00511483	UP
4930520O04RIK	0.594746	1.19837	5.22411	0.000334931	0.018245	-0.0110883	UP
OPRK1	0.590917	0.944311	5.20971	0.000342203	0.018251	-0.0335814	UP
ACVR2B	0.60382	2.05938	5.17047	0.000362871	0.0186702	-0.0949823	UP
IQGAP2	0.617535	3.89043	5.14328	0.000377969	0.0191103	-0.137657	UP
4930422G04RIK	0.672278	2.15226	5.13467	0.000382886	0.0191426	-0.151186	UP
SCAI	0.553603	2.19083	5.12737	0.000387112	0.019158	-0.162676	UP
PPP1R3D	0.531472	1.82129	5.11359	0.000395218	0.0192732	-0.184365	UP
NEPN	1.6112	2.54633	5.08423	0.000413109	0.0194341	-0.230693	UP
GRIN3A	0.575167	0.899873	5.08361	0.000413491	0.0194341	-0.231661	UP
KCND3	0.843362	3.16072	5.05986	0.000428604	0.0195481	-0.269219	UP
ULK4	0.557307	1.23923	5.0442	0.00043889	0.0198299	-0.294027	UP
SAMD5	0.898939	2.15965	5.02186	0.000454022	0.0201977	-0.329481	UP
RDH10	0.662848	4.45958	4.99277	0.000474553	0.0205023	-0.375732	UP
COL23A1	0.508898	4.54333	4.95979	0.000499032	0.0210034	-0.428316	UP
FOXF1	0.602154	5.64658	4.94171	0.000513015	0.0211572	-0.457203	UP
GM19757	0.596976	1.55128	4.91617	0.000533486	0.0214119	-0.498096	UP
NTM	0.563498	2.30798	4.91043	0.000538206	0.0215273	-0.507299	UP
SMOC2	0.507442	5.69664	4.89244	0.000553279	0.0215487	-0.53616	UP
GPC6	0.527848	4.35644	4.88754	0.000557469	0.0216311	-0.544042	UP
SLC7A2	0.526834	2.65358	4.87756	0.000566095	0.0218931	-0.560083	UP
TMEM181C-PS	0.701842	3.35385	4.85126	0.000589505	0.0223805	-0.602409	UP
IGF2BP3	0.500026	5.04144	4.82298	0.000615831	0.0227801	-0.648034	UP
ETOHI1	0.550098	4.50431	4.8089	0.000629403	0.0230127	-0.670793	UP
SPTSSB	0.777162	2.36902	4.8075	0.000630764	0.0230219	-0.673049	UP
TOX3	0.521182	2.79808	4.77624	0.000662111	0.0235026	-0.723677	UP
FBLIM1	0.531818	5.47071	4.77197	0.000666523	0.023544	-0.730609	UP
PGAP1	0.549013	2.03795	4.74171	0.000698659	0.0240353	-0.779746	UP
GM10845	0.627611	3.41131	4.71173	0.000732127	0.0244786	-0.828559	UP
PRKG1	0.566031	2.57028	4.70494	0.000739937	0.0245809	-0.839627	UP
DUXBL3	0.554216	2.60422	4.69578	0.000750612	0.0246842	-0.854565	UP
PPP1R9A	0.523974	3.2273	4.6879	0.000759934	0.024827	-0.867437	UP
HOXC5	0.626172	2.63175	4.68529	0.000763037	0.0248473	-0.871686	UP
GM14295	0.659774	6.83339	4.67111	0.00078019	0.0250523	-0.894867	UP
SNAI2	0.506893	5.15	4.61506	0.000852066	0.0257734	-0.986724	UP
AFF2	0.566955	1.08438	4.6071	0.000862827	0.0257734	-0.9998	UP
NPAS3	0.564867	1.02069	4.59187	0.000883828	0.0260674	-1.02485	UP
SHH	0.583087	4.02945	4.5741	0.000908999	0.0264214	-1.05411	UP
CPM	0.555679	3.58075	4.56626	0.000920347	0.0266069	-1.06703	UP
BNC1	0.692537	2.18548	4.5582	0.000932176	0.0267174	-1.08033	UP
2900002K06RIK	0.546579	0.792609	4.50117	0.00102054	0.0280457	-1.17461	UP
AIRN	0.526096	4.39949	4.49834	0.00102515	0.0281393	-1.1793	UP
FFAR4	0.557386	1.45474	4.49314	0.00103368	0.0282826	-1.18792	UP
ALPK1	0.762375	1.60594	4.48265	0.00105111	0.0283848	-1.20532	UP
PDE1A	0.564552	3.02572	4.41006	0.00118053	0.0294932	-1.32608	UP
NEDD4	0.516189	8.45129	4.36124	0.00127693	0.0303128	-1.40764	UP
CLDN6	0.524828	5.52961	4.31505	0.00137579	0.0311008	-1.48508	UP
ZFP462	0.524099	2.98903	4.30305	0.00140276	0.0312519	-1.50524	UP
MYOCD	0.67436	3.18811	4.30241	0.00140421	0.0312519	-1.50631	UP
ZFP114	0.516677	1.42081	4.2844	0.0014458	0.0316222	-1.5366	UP
GM13139	0.538056	3.21662	4.25201	0.00152386	0.0323306	-1.59116	UP
FOXP2	0.700082	3.22458	4.23682	0.001562	0.032591	-1.61679	UP
RAB36	0.521514	2.09427	4.21743	0.00161211	0.0330594	-1.64953	UP
SFRP1	0.693453	6.23881	4.18536	0.00169876	0.0339738	-1.70379	UP
GDNF	0.768472	2.64695	4.17249	0.00173489	0.0343726	-1.7256	UP
ALPL	0.543344	2.13204	4.14051	0.00182821	0.035352	-1.77986	UP
FREM2	0.517378	4.08514	4.1377	0.00183668	0.0353693	-1.78464	UP
SESN3	0.954358	3.6943	4.12641	0.00187101	0.0358531	-1.80382	UP
ADRB3	0.533517	1.4226	4.12509	0.00187506	0.0358789	-1.80606	UP
SNTG2	0.596241	2.81565	4.11422	0.00190885	0.0361986	-1.82454	UP
VIPR2	0.654037	2.12943	4.11016	0.00192164	0.0362802	-1.83145	UP
A830018L16RIK	0.569408	1.26906	4.08831	0.00199199	0.0368124	-1.86865	UP
SYT14	0.606808	0.93662	4.07684	0.00203001	0.0372058	-1.88821	UP
EGFR	0.596396	2.78236	4.01074	0.00226431	0.0390858	-2.00113	UP
MEIS2	0.55044	5.03112	3.99082	0.00234035	0.0397029	-2.03524	UP
KLK13	0.623219	0.681334	3.98597	0.00235928	0.0398031	-2.04356	UP
GRB10	0.505391	7.919	3.98578	0.00236	0.0398031	-2.04388	UP
EFCAB7	0.643107	1.42457	3.96546	0.00244103	0.0407266	-2.07873	UP
A630089N07RIK	0.654516	2.07391	3.96506	0.00244266	0.0407266	-2.07942	UP
OLFR1383	0.518656	0.929838	3.95353	0.00248994	0.0409595	-2.0992	UP
6720468P15RIK	0.553939	1.40435	3.9477	0.00251421	0.041127	-2.10921	UP
FST	0.754485	3.20054	3.94253	0.00253593	0.0412816	-2.11809	UP
PCDH18	0.548569	4.54622	3.91538	0.0026533	0.0419908	-2.16476	UP
ALDH1A2	0.52287	5.55086	3.90736	0.00268908	0.0421572	-2.17857	UP
NKX6-3	0.593281	0.93722	3.89704	0.0027358	0.0425655	-2.19633	UP
NIN	0.539554	3.09783	3.85868	0.00291712	0.0437195	-2.26246	UP
RWDD3	0.656525	1.39166	3.85637	0.00292842	0.0437195	-2.26644	UP
OLFR1372-PS1	0.623887	2.84122	3.83806	0.0030197	0.0442794	-2.29805	UP
ISL2	0.900732	1.62851	3.81288	0.00315004	0.0451154	-2.34155	UP
GM14327	0.604656	4.12632	3.81231	0.0031531	0.0451154	-2.34255	UP
ZFP442	0.632604	1.30728	3.81127	0.00315859	0.0451539	-2.34434	UP
CTTNBP2	0.574545	2.2392	3.80388	0.00319806	0.0454331	-2.35712	UP
PYGO1	0.623634	2.50258	3.78504	0.00330107	0.0461182	-2.38973	UP
TLR5	0.544589	1.76847	3.77154	0.00337695	0.0467221	-2.4131	UP
TMEM200A	0.842909	2.83056	3.77033	0.00338387	0.0467324	-2.4152	UP
A930015D03RIK	0.859998	1.62879	3.76667	0.00340477	0.0468662	-2.42153	UP
SETBP1	0.506292	2.62654	3.71898	0.00369017	0.0490483	-2.50424	UP
ALDH1A1	0.514296	5.33257	3.71814	0.00369545	0.0490539	-2.50571	UP
BDH2	0.583803	1.74216	3.70303	0.00379111	0.0496714	-2.53195	UP
PLA2G4A	0.505234	3.68891	3.69644	0.00383362	0.049944	-2.54339	UP
PFKP	-1.26656	3.07829	-9.57193	1.6899e-06	0.00318563	5.53299	DOWN
NRARP	-0.676909	3.26359	-9.42829	1.94966e-06	0.00318563	5.38422	DOWN
VPRBP	-1.25646	5.53813	-9.24407	2.34817e-06	0.00318563	5.19053	DOWN
LRRC47	-0.561943	3.99492	-9.14733	2.59216e-06	0.00318563	5.0875	DOWN
FGFBP1	-1.40608	2.77298	-8.27604	6.56677e-06	0.00464072	4.11625	DOWN
ATF5	-0.830047	4.37294	-8.05348	8.4271e-06	0.00486138	3.855	DOWN
FAM195A	-1.13962	3.06359	-7.89832	1.00584e-05	0.00522121	3.66953	DOWN
GM6498	-0.526662	4.21645	-7.40875	1.78857e-05	0.00605509	3.06561	DOWN
CTSS	-0.671645	3.09005	-7.25394	2.15777e-05	0.00646198	2.86856	DOWN
SCT	-2.29486	3.84795	-6.94019	3.18393e-05	0.00742189	2.45987	DOWN
SPINK4	-3.04978	2.57687	-6.68698	4.3967e-05	0.0087036	2.12071	DOWN
GM5506	-0.582829	6.87038	-6.63137	4.72476e-05	0.00896647	2.04508	DOWN
PGM2	-0.599661	4.94381	-6.48805	5.69784e-05	0.00982027	1.84825	DOWN
ST3GAL4	-0.689195	3.8761	-6.42172	6.21932e-05	0.0100976	1.75622	DOWN
LYZ2	-1.11445	4.19608	-6.35539	6.79248e-05	0.0103119	1.66357	DOWN
C1QA	-0.762982	3.63883	-6.33974	6.93574e-05	0.0103119	1.64163	DOWN
SDF2L1	-0.69767	4.52877	-6.27855	7.52812e-05	0.0105933	1.55551	DOWN
IL17RC	-0.684263	2.16136	-6.19076	8.47482e-05	0.0110781	1.43103	DOWN
GUCA2A	-2.08504	2.25777	-6.13546	9.13617e-05	0.0110781	1.35208	DOWN
H2-AB1	-0.891077	1.2895	-6.13166	9.18368e-05	0.0110781	1.34663	DOWN
NDRG2	-0.727077	4.23337	-6.06268	0.000100922	0.0113886	1.24751	DOWN
CCL11	-0.873676	4.17169	-6.02901	0.000105703	0.0116324	1.19889	DOWN
LY6D	-2.29086	1.62397	-5.96713	0.000115135	0.012157	1.10911	DOWN
AQP1	-1.08593	3.18973	-5.95616	0.000116899	0.012157	1.09314	DOWN
TFF3	-2.55229	5.0512	-5.90426	0.000125647	0.0123318	1.01735	DOWN
LYZ1	-0.914744	1.19158	-5.85686	0.00013425	0.0126463	0.947796	DOWN
LYPD8	-1.54575	5.98169	-5.84675	0.000136165	0.0127738	0.932928	DOWN
FABP4	-1.03099	5.30081	-5.7643	0.000152921	0.0136339	0.811073	DOWN
C330021F23RIK	-0.653931	4.77496	-5.73205	0.000160066	0.0138483	0.763141	DOWN
CEBPA	-0.652511	3.19043	-5.70418	0.000166526	0.0141451	0.721606	DOWN
DMBT1	-1.95705	2.92459	-5.65276	0.00017919	0.0143346	0.644681	DOWN
GM8979	-1.12754	1.6247	-5.61265	0.000189782	0.0146614	0.58442	DOWN
UGT1A7C	-0.93411	1.71426	-5.6071	0.000191299	0.0146814	0.576067	DOWN
TOMM6	-0.509848	5.41961	-5.5995	0.000193398	0.0147227	0.564619	DOWN
S100A16	-0.836662	5.14933	-5.5465	0.000208738	0.0154302	0.48454	DOWN
GM6654	-0.775816	3.95955	-5.54649	0.000208739	0.0154302	0.484533	DOWN
H2-K1	-1.11853	4.51217	-5.51025	0.000219974	0.0160412	0.429548	DOWN
ESRRA	-0.539445	3.53082	-5.50665	0.000221126	0.0160412	0.424069	DOWN
SEC11C	-0.628082	3.79275	-5.48642	0.000227712	0.0163163	0.393287	DOWN
RILPL2	-0.515735	3.58214	-5.47198	0.00023254	0.0163653	0.371284	DOWN
ALOX5AP	-0.734088	2.05402	-5.4453	0.000241752	0.0165604	0.330548	DOWN
PYCARD	-1.41992	3.36834	-5.39824	0.000258965	0.0170773	0.258439	DOWN
AADAC	-2.21614	1.88624	-5.38696	0.000263284	0.0171773	0.241099	DOWN
IGFBP7	-0.719914	4.60244	-5.35472	0.000276049	0.0171773	0.191478	DOWN
AMY2A5	-2.81428	4.48253	-5.32672	0.000287676	0.0172485	0.148242	DOWN
ATP6V0C-PS2	-4.08457	3.24809	-5.30412	0.000297437	0.0173535	0.113276	DOWN
CKMT1	-1.36447	3.77304	-5.28972	0.000303842	0.0173957	0.0909552	DOWN
3000002C10RIK	-0.582956	3.68725	-5.28488	0.000306026	0.0174623	0.08345	DOWN
ADORA2A	-0.507785	1.55843	-5.28383	0.0003065	0.0174623	0.0818313	DOWN
HSD17B13	-0.812189	0.613802	-5.26985	0.000312921	0.0176986	0.0601111	DOWN
C1QB	-0.774747	4.01413	-5.20903	0.000342547	0.018251	-0.0346339	DOWN
LGALS6	-1.52162	2.25811	-5.20081	0.000346774	0.0183152	-0.0474764	DOWN
TINAGL1	-0.741051	3.97042	-5.1448	0.000377104	0.0191103	-0.135259	DOWN
HIST1H2BC	-0.530165	4.5133	-5.14338	0.000377908	0.0191103	-0.13749	DOWN
RNASEH2C	-0.572587	5.36137	-5.10584	0.000399858	0.0193381	-0.196579	DOWN
GALE	-0.606967	3.4436	-5.10398	0.00040098	0.0193523	-0.199511	DOWN
CDK2AP2	-0.568518	4.45732	-5.09665	0.000405437	0.0193827	-0.211079	DOWN
STC2	-0.870552	2.28741	-5.08625	0.000411845	0.0194341	-0.227489	DOWN
GM13826	-0.604327	4.63744	-5.02771	0.000450004	0.0200604	-0.320184	DOWN
UQCR11	-0.571986	7.04365	-5.02071	0.000454814	0.0201977	-0.331303	DOWN
CD82	-0.504649	4.56356	-4.99957	0.000469668	0.0204193	-0.364912	DOWN
DES	-0.525012	5.50853	-4.93206	0.000520654	0.0212994	-0.472651	DOWN
ENTPD2	-0.811117	1.24693	-4.92125	0.000529351	0.0213044	-0.489963	DOWN
SPINK3	-1.53959	4.46696	-4.92115	0.000529428	0.0213044	-0.490116	DOWN
MAFF	-0.595019	2.53667	-4.89855	0.000548116	0.0215487	-0.526364	DOWN
A230050P20RIK	-0.711296	2.57082	-4.88514	0.000559528	0.021675	-0.547894	DOWN
CMBL	-0.809481	1.94888	-4.87559	0.000567814	0.0218947	-0.563251	DOWN
NEURL3	-0.732517	2.61925	-4.86873	0.000573844	0.0220468	-0.574286	DOWN
TM4SF1	-0.9604	3.06618	-4.85782	0.000583568	0.0222953	-0.591838	DOWN
CHAC1	-0.503603	0.543039	-4.8572	0.00058413	0.0222953	-0.592843	DOWN
SNX22	-0.651649	4.44121	-4.85087	0.000589859	0.0223805	-0.603036	DOWN
OTC	-1.24049	1.62287	-4.83792	0.000601772	0.0225631	-0.623918	DOWN
DEFA24	-1.58645	1.10977	-4.82148	0.000617261	0.0227801	-0.650455	DOWN
MS4A18	-1.30417	1.91973	-4.81639	0.000622148	0.0228144	-0.658689	DOWN
GPIHBP1	-0.803238	2.60174	-4.80143	0.000636727	0.0231614	-0.682871	DOWN
BTNL4	-0.596223	0.697349	-4.78135	0.000656875	0.0234617	-0.715391	DOWN
PSMB10	-0.564576	3.2702	-4.77761	0.0006607	0.0235026	-0.721451	DOWN
NDUFA4L2	-1.70442	3.35178	-4.77568	0.000662686	0.0235026	-0.724583	DOWN
44808	-0.762642	2.3024	-4.76	0.000679039	0.0236833	-0.750023	DOWN
EPS8	-0.536452	3.00606	-4.74496	0.000695128	0.0239845	-0.77446	DOWN
HK1	-0.598817	3.94498	-4.71691	0.000726218	0.0244786	-0.820106	DOWN
CD52	-1.08902	2.50484	-4.71473	0.000728702	0.0244786	-0.823669	DOWN
LYVE1	-0.814669	2.87291	-4.70957	0.000734599	0.0244786	-0.832074	DOWN
HBB-B2	-1.59936	10.5027	-4.70187	0.000743494	0.0245855	-0.844629	DOWN
PCYT2	-0.519512	4.96832	-4.69938	0.000746396	0.0246205	-0.848691	DOWN
AREG	-0.524477	1.01811	-4.68432	0.000764207	0.0248473	-0.873284	DOWN
AMY2B	-2.52113	3.4085	-4.67399	0.000776671	0.0249893	-0.890153	DOWN
GCHFR	-1.17948	1.39888	-4.64952	0.000807089	0.0253739	-0.930205	DOWN
5033406O09RIK	-0.743172	0.807665	-4.62109	0.000844007	0.025634	-0.976821	DOWN
BETA-S	-1.30354	11.1753	-4.6033	0.000868023	0.025825	-1.00606	DOWN
MTTP	-1.32506	3.18218	-4.6027	0.000868848	0.025825	-1.00705	DOWN
ADH1	-3.06573	3.04284	-4.58212	0.000897552	0.0262731	-1.04091	DOWN
CAR9	-0.866107	2.04829	-4.53952	0.0009602	0.0270709	-1.11117	DOWN
TSPO	-0.815999	4.12677	-4.5225	0.000986505	0.027433	-1.1393	DOWN
SNCA	-1.58467	3.37631	-4.5093	0.00100742	0.027915	-1.16114	DOWN
CCL9	-0.654907	0.821471	-4.48768	0.00104272	0.0282826	-1.19698	DOWN
CD44	-0.715411	2.71137	-4.47832	0.00105839	0.0284827	-1.2125	DOWN
C1QC	-0.744638	3.97415	-4.47391	0.00106587	0.0285423	-1.21983	DOWN
GM8989	-0.738391	0.924217	-4.45888	0.00109176	0.0287191	-1.2448	DOWN
NRN1	-1.0084	2.84301	-4.45314	0.00110182	0.0288802	-1.25433	DOWN
TMEM40	-0.641735	0.95002	-4.44995	0.00110745	0.0288802	-1.25963	DOWN
CDC42EP2	-0.667191	2.89016	-4.44311	0.00111963	0.0290367	-1.27101	DOWN
MALL	-0.815842	1.90505	-4.44024	0.0011248	0.0290367	-1.27579	DOWN
JUNB	-0.705835	2.64796	-4.44014	0.00112498	0.0290367	-1.27596	DOWN
MACROD1	-0.698111	2.02581	-4.43716	0.00113035	0.0290755	-1.28092	DOWN
CYP2W1	-1.1221	2.07316	-4.43586	0.0011327	0.0290755	-1.28307	DOWN
CRIP1	-1.37564	5.42582	-4.43044	0.00114259	0.0292329	-1.29211	DOWN
DHRS7	-0.655142	2.77807	-4.42865	0.00114586	0.0292677	-1.29509	DOWN
MFAP5	-0.953202	1.6926	-4.41539	0.00117048	0.0294717	-1.31719	DOWN
FKBP11	-0.867554	3.65523	-4.41219	0.0011765	0.0294717	-1.32252	DOWN
DEFA3	-1.21224	0.764118	-4.41118	0.00117841	0.0294717	-1.32421	DOWN
TANGO2	-0.517323	2.92254	-4.40526	0.00118965	0.0295313	-1.33407	DOWN
CLEC2H	-0.651486	0.497028	-4.40028	0.0011992	0.0296001	-1.34239	DOWN
SPON2	-0.66737	2.7996	-4.39986	0.00120002	0.0296001	-1.3431	DOWN
UGT2B5	-0.620717	0.815021	-4.38422	0.00123057	0.0298854	-1.36922	DOWN
PTPLA	-0.558052	4.51475	-4.3839	0.00123118	0.0298854	-1.36974	DOWN
BPNT1	-0.670436	4.353	-4.37396	0.00125103	0.0300876	-1.38635	DOWN
GM1123	-0.592352	0.346505	-4.3705	0.00125803	0.0301397	-1.39215	DOWN
FABP1	-1.93409	4.19776	-4.36918	0.00126071	0.0301423	-1.39436	DOWN
H2AFJ	-0.594972	4.05781	-4.35092	0.00129834	0.0304803	-1.42492	DOWN
SCNM1	-0.593648	4.30902	-4.3262	0.0013512	0.0308831	-1.46635	DOWN
CBS	-0.967875	1.86195	-4.32276	0.00135875	0.0309141	-1.47214	DOWN
NLRP6	-1.15662	1.70294	-4.32077	0.00136311	0.0309737	-1.47547	DOWN
CD68	-0.517619	2.56113	-4.31446	0.0013771	0.0311008	-1.48607	DOWN
IGFBP6	-0.802311	1.93616	-4.31367	0.00137886	0.0311008	-1.4874	DOWN
APOC3	-1.57968	0.988813	-4.30987	0.00138735	0.0311907	-1.49377	DOWN
ENPEP	-0.5577	3.70055	-4.30413	0.00140032	0.0312519	-1.50342	DOWN
PPP1R1B	-1.09609	2.43337	-4.3028	0.00140332	0.0312519	-1.50565	DOWN
MAMDC4	-1.35949	3.95008	-4.29023	0.0014322	0.0314775	-1.52679	DOWN
MAL	-1.14992	1.29217	-4.26737	0.00148631	0.0320875	-1.56527	DOWN
AQP3	-1.01914	2.04903	-4.26566	0.00149044	0.0321173	-1.56815	DOWN
MT1	-1.38527	6.85135	-4.26007	0.00150404	0.0322617	-1.57758	DOWN
CDKN1A	-0.594276	3.76985	-4.25834	0.00150826	0.0323081	-1.58048	DOWN
CEBPB	-0.905266	2.47713	-4.25447	0.00151779	0.03232	-1.58701	DOWN
UAP1L1	-0.733722	2.98518	-4.23681	0.00156202	0.032591	-1.6168	DOWN
ANXA13	-1.16274	3.3216	-4.22558	0.00159084	0.0330022	-1.63576	DOWN
ALAS2	-1.90891	4.28783	-4.21826	0.00160993	0.0330594	-1.64812	DOWN
CLDN2	-1.23231	1.94711	-4.21694	0.00161341	0.0330594	-1.65037	DOWN
NAGS	-0.890823	0.83565	-4.19818	0.00166355	0.0335849	-1.68209	DOWN
HAGH	-0.610406	3.32907	-4.19767	0.00166494	0.0335849	-1.68295	DOWN
FXYD5	-0.623412	2.98	-4.1858	0.00169754	0.0339738	-1.70305	DOWN
HAO2	-0.821248	0.845463	-4.18286	0.00170573	0.034048	-1.70803	DOWN
APOA4	-1.63385	1.68008	-4.1773	0.00172129	0.0342571	-1.71744	DOWN
TOB1	-0.531494	3.21296	-4.16472	0.00175709	0.0346107	-1.73877	DOWN
THBS2	-0.586147	4.24371	-4.16405	0.00175902	0.0346107	-1.7399	DOWN
SLC29A1	-0.513208	4.61734	-4.16081	0.00176838	0.034683	-1.7454	DOWN
CCL25	-1.0373	2.07019	-4.14825	0.00180515	0.0351094	-1.76671	DOWN
DEFA17	-1.36736	0.827366	-4.14307	0.00182055	0.0352623	-1.77551	DOWN
HMGCS2	-1.02221	2.59959	-4.13795	0.00183592	0.0353693	-1.78422	DOWN
COL5A3	-0.753764	1.2906	-4.11171	0.00191675	0.0362537	-1.82881	DOWN
PSMB8	-0.576906	1.39851	-4.10756	0.00192988	0.0362964	-1.83588	DOWN
TPPP3	-1.04404	3.48687	-4.10672	0.00193254	0.0363171	-1.8373	DOWN
BPGM	-0.73909	4.08359	-4.10199	0.00194763	0.0364126	-1.84535	DOWN
ALDOC	-0.607917	2.68421	-4.10171	0.00194853	0.0364126	-1.84583	DOWN
TUBA4A	-0.765847	4.27575	-4.09588	0.00196734	0.0365978	-1.85577	DOWN
BC030870	-0.649846	1.5515	-4.05972	0.00208814	0.0376677	-1.91741	DOWN
SMAGP	-0.532925	3.56759	-4.05668	0.00209865	0.0377094	-1.9226	DOWN
ELN	-1.01342	6.50082	-4.03952	0.00215901	0.0382874	-1.95192	DOWN
TST	-0.978619	3.12212	-4.03691	0.00216835	0.0383426	-1.95638	DOWN
ACAA1A	-0.532142	4.81509	-4.00869	0.00227202	0.0391046	-2.00463	DOWN
ISG20	-0.545745	1.55792	-4.00701	0.00227836	0.0391046	-2.00752	DOWN
PGLYRP1	-1.34751	1.8443	-4.00027	0.00230394	0.0393404	-2.01905	DOWN
ADAMTSL5	-0.544411	2.96735	-3.96434	0.00244555	0.0407443	-2.08064	DOWN
TIFA	-0.539294	2.00778	-3.94545	0.00252364	0.0412475	-2.11308	DOWN
TMEM54	-0.790996	3.37619	-3.94435	0.00252826	0.0412653	-2.11496	DOWN
SLC16A3	-0.921336	4.30023	-3.94005	0.00254643	0.0413272	-2.12235	DOWN
MEOX1	-0.798808	1.77303	-3.93938	0.00254927	0.0413272	-2.1235	DOWN
H2-AA	-0.560381	1.19686	-3.93759	0.00255687	0.0413272	-2.12658	DOWN
SCG2	-0.747924	1.02158	-3.92992	0.00258976	0.0416054	-2.13976	DOWN
TMEM236	-0.571384	0.66174	-3.92787	0.00259863	0.0416182	-2.14329	DOWN
POLR2I	-0.519339	4.54655	-3.91008	0.0026769	0.0420885	-2.17389	DOWN
CTSH	-0.804796	3.25116	-3.90151	0.00271545	0.0424418	-2.18863	DOWN
DGAT2	-0.682798	3.18481	-3.90092	0.00271813	0.0424418	-2.18965	DOWN
CIDEB	-1.05838	1.9669	-3.88479	0.00279241	0.0429664	-2.21744	DOWN
TMEM51	-0.513623	3.62231	-3.85623	0.00292911	0.0437195	-2.26668	DOWN
GM7092	-0.554574	0.432393	-3.85239	0.00294801	0.0438895	-2.27331	DOWN
TYROBP	-0.699918	3.79741	-3.8502	0.00295883	0.0439654	-2.27708	DOWN
ANKRD37	-0.554752	2.82847	-3.845	0.00298476	0.0440314	-2.28607	DOWN
PRSS1	-2.55476	1.57491	-3.84438	0.00298783	0.0440333	-2.28713	DOWN
NUPR1	-1.51499	3.80788	-3.83645	0.00302783	0.044343	-2.30082	DOWN
IER3	-0.659289	1.91173	-3.83521	0.00303414	0.0443465	-2.30296	DOWN
MT2	-1.30342	6.29284	-3.81995	0.00311285	0.0448846	-2.32933	DOWN
SYN2	-0.53653	0.983506	-3.79988	0.00321963	0.0454699	-2.36403	DOWN
RN4.5S	-1.40655	2.87448	-3.78564	0.00329774	0.0460993	-2.38869	DOWN
ALDH1B1	-0.928048	5.35036	-3.72419	0.00365782	0.0487968	-2.4952	DOWN
CRELD1	-0.542506	3.38797	-3.70947	0.00375	0.0494894	-2.52076	DOWN
GM10591	-0.926185	4.50498	-3.69426	0.00384779	0.0499614	-2.54718	DOWN
